# Supplementary material for: Breeding for Integrated Pest Management (B-IPM): a new concept simultaneously optimising plant resistance and biocontrol
Source: Front Plant Sci. 2025 Sep 16;16:1659069. doi: 10.3389/fpls.2025.1659069 (PMC12481220; doi:10.3389/fpls.2025.1659069)
Supplement: Supplementary file 3 [file Table2.xlsx]

## Sheet: Raw data
Cultivar_ID	Cultivar	Treatment	Block	Days_till_disease
Cultivar 9	01A	T1	1	15
Cultivar 9	01A	T1	2	15
Cultivar 9	01A	T1	3	14
Cultivar 9	01A	T1	4	14
Cultivar 9	01A	T1	5	15
Cultivar 9	01A	T1	6	15
Cultivar 9	01A	T1	7	15
Cultivar 9	01A	T1	8	15
Cultivar 9	01A	T1	9	15
Cultivar 9	01A	T1	10	14
Cultivar 10	04A	T1	1	8
Cultivar 10	04A	T1	2	9
Cultivar 10	04A	T1	3
Cultivar 10	04A	T1	4	7
Cultivar 10	04A	T1	5	9
Cultivar 10	04A	T1	6	7
Cultivar 10	04A	T1	7	8
Cultivar 10	04A	T1	8	8
Cultivar 10	04A	T1	9	8
Cultivar 10	04A	T1	10	7
Cultivar 1	05A	T1	1	11
Cultivar 1	05A	T1	2	11
Cultivar 1	05A	T1	3	14
Cultivar 1	05A	T1	4	13
Cultivar 1	05A	T1	5	15
Cultivar 1	05A	T1	6	14
Cultivar 1	05A	T1	7	11
Cultivar 1	05A	T1	8	10
Cultivar 1	05A	T1	9	11
Cultivar 1	05A	T1	10	14
Cultivar 2	06A	T1	1	6
Cultivar 2	06A	T1	2	5
Cultivar 2	06A	T1	3
Cultivar 2	06A	T1	4	6
Cultivar 2	06A	T1	5	11
Cultivar 2	06A	T1	6	11
Cultivar 2	06A	T1	7	5
Cultivar 2	06A	T1	8	7
Cultivar 2	06A	T1	9	12
Cultivar 2	06A	T1	10	6
Cultivar 11	08F	T1	1	9
Cultivar 11	08F	T1	2	7
Cultivar 11	08F	T1	3	5
Cultivar 11	08F	T1	4	5
Cultivar 11	08F	T1	5
Cultivar 11	08F	T1	6	8
Cultivar 11	08F	T1	7	8
Cultivar 11	08F	T1	8
Cultivar 11	08F	T1	9	7
Cultivar 11	08F	T1	10	8
Cultivar 12	10A	T1	1
Cultivar 12	10A	T1	2	7
Cultivar 12	10A	T1	3	9
Cultivar 12	10A	T1	4	8
Cultivar 12	10A	T1	5	9
Cultivar 12	10A	T1	6	9
Cultivar 12	10A	T1	7	10
Cultivar 12	10A	T1	8	9
Cultivar 12	10A	T1	9	7
Cultivar 12	10A	T1	10	6
Cultivar 3	12F	T1	1	14
Cultivar 3	12F	T1	2	13
Cultivar 3	12F	T1	3	15
Cultivar 3	12F	T1	4	12
Cultivar 3	12F	T1	5	13
Cultivar 3	12F	T1	6
Cultivar 3	12F	T1	7	15
Cultivar 3	12F	T1	8
Cultivar 3	12F	T1	9	14
Cultivar 3	12F	T1	10	14
Cultivar 13	18A	T1	1	6
Cultivar 13	18A	T1	2	4
Cultivar 13	18A	T1	3	4
Cultivar 13	18A	T1	4	7
Cultivar 13	18A	T1	5	5
Cultivar 13	18A	T1	6	5
Cultivar 13	18A	T1	7	7
Cultivar 13	18A	T1	8	6
Cultivar 13	18A	T1	9
Cultivar 13	18A	T1	10	6
Cultivar 14	19A	T1	1	5
Cultivar 14	19A	T1	2	4
Cultivar 14	19A	T1	3	6
Cultivar 14	19A	T1	4	5
Cultivar 14	19A	T1	5	6
Cultivar 14	19A	T1	6	7
Cultivar 14	19A	T1	7	8
Cultivar 14	19A	T1	8
Cultivar 14	19A	T1	9	7
Cultivar 14	19A	T1	10	6
Cultivar 15	19F	T1	1	15
Cultivar 15	19F	T1	2	14
Cultivar 15	19F	T1	3	14
Cultivar 15	19F	T1	4	12
Cultivar 15	19F	T1	5	12
Cultivar 15	19F	T1	6	14
Cultivar 15	19F	T1	7	13
Cultivar 15	19F	T1	8	10
Cultivar 15	19F	T1	9	11
Cultivar 15	19F	T1	10	10
Cultivar 4	20F	T1	1	14
Cultivar 4	20F	T1	2	11
Cultivar 4	20F	T1	3
Cultivar 4	20F	T1	4	14
Cultivar 4	20F	T1	5	8
Cultivar 4	20F	T1	6	10
Cultivar 4	20F	T1	7
Cultivar 4	20F	T1	8	14
Cultivar 4	20F	T1	9	11
Cultivar 4	20F	T1	10	13
Cultivar 5	23A	T1	1	12
Cultivar 5	23A	T1	2	12
Cultivar 5	23A	T1	3	15
Cultivar 5	23A	T1	4	12
Cultivar 5	23A	T1	5	11
Cultivar 5	23A	T1	6
Cultivar 5	23A	T1	7	10
Cultivar 5	23A	T1	8	12
Cultivar 5	23A	T1	9	11
Cultivar 5	23A	T1	10	11
Cultivar 6	34F	T1	1	14
Cultivar 6	34F	T1	2	12
Cultivar 6	34F	T1	3	14
Cultivar 6	34F	T1	4	14
Cultivar 6	34F	T1	5	15
Cultivar 6	34F	T1	6	11
Cultivar 6	34F	T1	7	11
Cultivar 6	34F	T1	8	15
Cultivar 6	34F	T1	9	10
Cultivar 6	34F	T1	10	15
Cultivar 16	40A	T1	1	13
Cultivar 16	40A	T1	2	13
Cultivar 16	40A	T1	3	14
Cultivar 16	40A	T1	4	13
Cultivar 16	40A	T1	5	15
Cultivar 16	40A	T1	6	13
Cultivar 16	40A	T1	7	14
Cultivar 16	40A	T1	8	13
Cultivar 16	40A	T1	9
Cultivar 16	40A	T1	10	15
Cultivar 7	43A	T1	1	14
Cultivar 7	43A	T1	2	15
Cultivar 7	43A	T1	3	14
Cultivar 7	43A	T1	4	15
Cultivar 7	43A	T1	5	14
Cultivar 7	43A	T1	6	15
Cultivar 7	43A	T1	7	15
Cultivar 7	43A	T1	8	14
Cultivar 7	43A	T1	9
Cultivar 7	43A	T1	10	13
Cultivar 8	48F	T1	1	15
Cultivar 8	48F	T1	2	15
Cultivar 8	48F	T1	3	14
Cultivar 8	48F	T1	4	13
Cultivar 8	48F	T1	5	11
Cultivar 8	48F	T1	6	15
Cultivar 8	48F	T1	7	10
Cultivar 8	48F	T1	8	14
Cultivar 8	48F	T1	9
Cultivar 8	48F	T1	10	15
Cultivar 9	01A	T2	1	15
Cultivar 9	01A	T2	2	13
Cultivar 9	01A	T2	3	15
Cultivar 9	01A	T2	4	15
Cultivar 9	01A	T2	5	14
Cultivar 9	01A	T2	6	15
Cultivar 9	01A	T2	7	14
Cultivar 9	01A	T2	8	15
Cultivar 9	01A	T2	9	15
Cultivar 9	01A	T2	10	14
Cultivar 10	04A	T2	1
Cultivar 10	04A	T2	2	8
Cultivar 10	04A	T2	3	6
Cultivar 10	04A	T2	4	7
Cultivar 10	04A	T2	5	5
Cultivar 10	04A	T2	6	6
Cultivar 10	04A	T2	7	9
Cultivar 10	04A	T2	8	8
Cultivar 10	04A	T2	9	6
Cultivar 10	04A	T2	10	8
Cultivar 1	05A	T2	1	10
Cultivar 1	05A	T2	2	6
Cultivar 1	05A	T2	3	7
Cultivar 1	05A	T2	4	11
Cultivar 1	05A	T2	5
Cultivar 1	05A	T2	6
Cultivar 1	05A	T2	7	10
Cultivar 1	05A	T2	8	9
Cultivar 1	05A	T2	9	6
Cultivar 1	05A	T2	10	7
Cultivar 2	06A	T2	1	10
Cultivar 2	06A	T2	2	6
Cultivar 2	06A	T2	3	5
Cultivar 2	06A	T2	4	6
Cultivar 2	06A	T2	5
Cultivar 2	06A	T2	6
Cultivar 2	06A	T2	7	6
Cultivar 2	06A	T2	8	5
Cultivar 2	06A	T2	9	9
Cultivar 2	06A	T2	10	8
Cultivar 11	08F	T2	1	4
Cultivar 11	08F	T2	2	5
Cultivar 11	08F	T2	3
Cultivar 11	08F	T2	4	9
Cultivar 11	08F	T2	5	6
Cultivar 11	08F	T2	6	6
Cultivar 11	08F	T2	7	9
Cultivar 11	08F	T2	8	8
Cultivar 11	08F	T2	9	9
Cultivar 11	08F	T2	10	8
Cultivar 12	10A	T2	1	4
Cultivar 12	10A	T2	2	5
Cultivar 12	10A	T2	3
Cultivar 12	10A	T2	4	5
Cultivar 12	10A	T2	5	6
Cultivar 12	10A	T2	6	6
Cultivar 12	10A	T2	7	9
Cultivar 12	10A	T2	8	8
Cultivar 12	10A	T2	9	9
Cultivar 12	10A	T2	10	8
Cultivar 3	12F	T2	1	8
Cultivar 3	12F	T2	2	8
Cultivar 3	12F	T2	3	8
Cultivar 3	12F	T2	4
Cultivar 3	12F	T2	5	7
Cultivar 3	12F	T2	6	11
Cultivar 3	12F	T2	7
Cultivar 3	12F	T2	8	8
Cultivar 3	12F	T2	9	8
Cultivar 3	12F	T2	10	9
Cultivar 13	18A	T2	1	4
Cultivar 13	18A	T2	2	5
Cultivar 13	18A	T2	3	5
Cultivar 13	18A	T2	4	7
Cultivar 13	18A	T2	5	5
Cultivar 13	18A	T2	6	9
Cultivar 13	18A	T2	7	5
Cultivar 13	18A	T2	8	4
Cultivar 13	18A	T2	9	4
Cultivar 13	18A	T2	10	4
Cultivar 14	19A	T2	1	4
Cultivar 14	19A	T2	2	4
Cultivar 14	19A	T2	3	3
Cultivar 14	19A	T2	4	5
Cultivar 14	19A	T2	5	9
Cultivar 14	19A	T2	6	8
Cultivar 14	19A	T2	7	7
Cultivar 14	19A	T2	8	5
Cultivar 14	19A	T2	9	4
Cultivar 14	19A	T2	10	6
Cultivar 15	19F	T2	1	12
Cultivar 15	19F	T2	2	11
Cultivar 15	19F	T2	3	10
Cultivar 15	19F	T2	4	8
Cultivar 15	19F	T2	5	11
Cultivar 15	19F	T2	6	9
Cultivar 15	19F	T2	7	11
Cultivar 15	19F	T2	8	9
Cultivar 15	19F	T2	9	11
Cultivar 15	19F	T2	10	8
Cultivar 4	20F	T2	1	8
Cultivar 4	20F	T2	2	8
Cultivar 4	20F	T2	3	8
Cultivar 4	20F	T2	4
Cultivar 4	20F	T2	5	7
Cultivar 4	20F	T2	6	11
Cultivar 4	20F	T2	7
Cultivar 4	20F	T2	8	8
Cultivar 4	20F	T2	9	8
Cultivar 4	20F	T2	10	9
Cultivar 5	23A	T2	1	13
Cultivar 5	23A	T2	2	10
Cultivar 5	23A	T2	3	9
Cultivar 5	23A	T2	4	12
Cultivar 5	23A	T2	5
Cultivar 5	23A	T2	6	13
Cultivar 5	23A	T2	7	11
Cultivar 5	23A	T2	8
Cultivar 5	23A	T2	9	12
Cultivar 5	23A	T2	10	11
Cultivar 6	34F	T2	1	13
Cultivar 6	34F	T2	2	11
Cultivar 6	34F	T2	3	10
Cultivar 6	34F	T2	4	11
Cultivar 6	34F	T2	5	10
Cultivar 6	34F	T2	6
Cultivar 6	34F	T2	7	14
Cultivar 6	34F	T2	8
Cultivar 6	34F	T2	9	11
Cultivar 6	34F	T2	10	10
Cultivar 16	40A	T2	1	10
Cultivar 16	40A	T2	2	9
Cultivar 16	40A	T2	3	11
Cultivar 16	40A	T2	4	11
Cultivar 16	40A	T2	5	13
Cultivar 16	40A	T2	6	12
Cultivar 16	40A	T2	7	14
Cultivar 16	40A	T2	8	14
Cultivar 16	40A	T2	9	13
Cultivar 16	40A	T2	10	9
Cultivar 7	43A	T2	1	12
Cultivar 7	43A	T2	2	10
Cultivar 7	43A	T2	3	8
Cultivar 7	43A	T2	4	11
Cultivar 7	43A	T2	5	9
Cultivar 7	43A	T2	6
Cultivar 7	43A	T2	7	12
Cultivar 7	43A	T2	8	10
Cultivar 7	43A	T2	9	11
Cultivar 7	43A	T2	10	12
Cultivar 8	48F	T2	1	12
Cultivar 8	48F	T2	2
Cultivar 8	48F	T2	3	10
Cultivar 8	48F	T2	4	14
Cultivar 8	48F	T2	5	14
Cultivar 8	48F	T2	6	9
Cultivar 8	48F	T2	7	10
Cultivar 8	48F	T2	8	10
Cultivar 8	48F	T2	9	14
Cultivar 8	48F	T2	10	10
Cultivar 9	01A	T3	1	15
Cultivar 9	01A	T3	2	14
Cultivar 9	01A	T3	3	14
Cultivar 9	01A	T3	4	14
Cultivar 9	01A	T3	5	13
Cultivar 9	01A	T3	6	14
Cultivar 9	01A	T3	7	15
Cultivar 9	01A	T3	8	15
Cultivar 9	01A	T3	9
Cultivar 9	01A	T3	10	14
Cultivar 10	04A	T3	1	7
Cultivar 10	04A	T3	2	7
Cultivar 10	04A	T3	3	5
Cultivar 10	04A	T3	4	2
Cultivar 10	04A	T3	5	6
Cultivar 10	04A	T3	6	5
Cultivar 10	04A	T3	7	2
Cultivar 10	04A	T3	8	5
Cultivar 10	04A	T3	9
Cultivar 10	04A	T3	10	6
Cultivar 1	05A	T3	1	4
Cultivar 1	05A	T3	2
Cultivar 1	05A	T3	3	6
Cultivar 1	05A	T3	4	6
Cultivar 1	05A	T3	5	10
Cultivar 1	05A	T3	6
Cultivar 1	05A	T3	7	6
Cultivar 1	05A	T3	8	7
Cultivar 1	05A	T3	9	4
Cultivar 1	05A	T3	10	5
Cultivar 2	06A	T3	1	6
Cultivar 2	06A	T3	2	7
Cultivar 2	06A	T3	3	4
Cultivar 2	06A	T3	4	6
Cultivar 2	06A	T3	5
Cultivar 2	06A	T3	6	7
Cultivar 2	06A	T3	7	3
Cultivar 2	06A	T3	8	3
Cultivar 2	06A	T3	9	4
Cultivar 2	06A	T3	10	6
Cultivar 11	08F	T3	1	6
Cultivar 11	08F	T3	2	6
Cultivar 11	08F	T3	3	5
Cultivar 11	08F	T3	4	7
Cultivar 11	08F	T3	5	6
Cultivar 11	08F	T3	6
Cultivar 11	08F	T3	7	5
Cultivar 11	08F	T3	8	7
Cultivar 11	08F	T3	9	7
Cultivar 11	08F	T3	10	5
Cultivar 12	10A	T3	1	9
Cultivar 12	10A	T3	2	9
Cultivar 12	10A	T3	3	6
Cultivar 12	10A	T3	4	3
Cultivar 12	10A	T3	5	9
Cultivar 12	10A	T3	6	4
Cultivar 12	10A	T3	7
Cultivar 12	10A	T3	8	2
Cultivar 12	10A	T3	9	5
Cultivar 12	10A	T3	10	12
Cultivar 3	12F	T3	1	7
Cultivar 3	12F	T3	2	8
Cultivar 3	12F	T3	3	7
Cultivar 3	12F	T3	4
Cultivar 3	12F	T3	5	6
Cultivar 3	12F	T3	6	9
Cultivar 3	12F	T3	7	9
Cultivar 3	12F	T3	8	7
Cultivar 3	12F	T3	9	8
Cultivar 3	12F	T3	10	7
Cultivar 13	18A	T3	1	2
Cultivar 13	18A	T3	2	6
Cultivar 13	18A	T3	3	5
Cultivar 13	18A	T3	4	7
Cultivar 13	18A	T3	5	4
Cultivar 13	18A	T3	6	4
Cultivar 13	18A	T3	7	6
Cultivar 13	18A	T3	8	5
Cultivar 13	18A	T3	9	7
Cultivar 13	18A	T3	10	6
Cultivar 14	19A	T3	1	5
Cultivar 14	19A	T3	2	5
Cultivar 14	19A	T3	3	2
Cultivar 14	19A	T3	4	10
Cultivar 14	19A	T3	5	9
Cultivar 14	19A	T3	6	11
Cultivar 14	19A	T3	7	5
Cultivar 14	19A	T3	8	5
Cultivar 14	19A	T3	9	10
Cultivar 14	19A	T3	10	5
Cultivar 15	19F	T3	1	8
Cultivar 15	19F	T3	2	6
Cultivar 15	19F	T3	3
Cultivar 15	19F	T3	4	9
Cultivar 15	19F	T3	5	9
Cultivar 15	19F	T3	6	9
Cultivar 15	19F	T3	7	8
Cultivar 15	19F	T3	8	9
Cultivar 15	19F	T3	9	8
Cultivar 15	19F	T3	10	8
Cultivar 4	20F	T3	1	6
Cultivar 4	20F	T3	2	9
Cultivar 4	20F	T3	3	6
Cultivar 4	20F	T3	4	7
Cultivar 4	20F	T3	5
Cultivar 4	20F	T3	6	12
Cultivar 4	20F	T3	7	9
Cultivar 4	20F	T3	8	6
Cultivar 4	20F	T3	9	6
Cultivar 4	20F	T3	10	11
Cultivar 5	23A	T3	1	7
Cultivar 5	23A	T3	2	12
Cultivar 5	23A	T3	3	8
Cultivar 5	23A	T3	4	7
Cultivar 5	23A	T3	5
Cultivar 5	23A	T3	6	7
Cultivar 5	23A	T3	7
Cultivar 5	23A	T3	8	10
Cultivar 5	23A	T3	9	6
Cultivar 5	23A	T3	10	7
Cultivar 6	34F	T3	1	13
Cultivar 6	34F	T3	2
Cultivar 6	34F	T3	3	7
Cultivar 6	34F	T3	4
Cultivar 6	34F	T3	5	8
Cultivar 6	34F	T3	6	2
Cultivar 6	34F	T3	7	8
Cultivar 6	34F	T3	8	13
Cultivar 6	34F	T3	9	7
Cultivar 6	34F	T3	10	10
Cultivar 16	40A	T3	1	15
Cultivar 16	40A	T3	2	13
Cultivar 16	40A	T3	3	15
Cultivar 16	40A	T3	4	13
Cultivar 16	40A	T3	5	14
Cultivar 16	40A	T3	6	10
Cultivar 16	40A	T3	7	15
Cultivar 16	40A	T3	8	13
Cultivar 16	40A	T3	9	15
Cultivar 16	40A	T3	10	15
Cultivar 7	43A	T3	1	8
Cultivar 7	43A	T3	2	7
Cultivar 7	43A	T3	3	13
Cultivar 7	43A	T3	4	10
Cultivar 7	43A	T3	5	8
Cultivar 7	43A	T3	6	8
Cultivar 7	43A	T3	7	9
Cultivar 7	43A	T3	8
Cultivar 7	43A	T3	9	10
Cultivar 7	43A	T3	10	10
Cultivar 8	48F	T3	1	10
Cultivar 8	48F	T3	2	11
Cultivar 8	48F	T3	3
Cultivar 8	48F	T3	4	12
Cultivar 8	48F	T3	5	11
Cultivar 8	48F	T3	6	9
Cultivar 8	48F	T3	7	8
Cultivar 8	48F	T3	8	10
Cultivar 8	48F	T3	9	11
Cultivar 8	48F	T3	10	10
Cultivar 9	01A	T4	1	10
Cultivar 9	01A	T4	2	9
Cultivar 9	01A	T4	3	10
Cultivar 9	01A	T4	4	11
Cultivar 9	01A	T4	5	11
Cultivar 9	01A	T4	6	11
Cultivar 9	01A	T4	7	12
Cultivar 9	01A	T4	8	10
Cultivar 9	01A	T4	9	10
Cultivar 9	01A	T4	10	9
Cultivar 10	04A	T4	1	4
Cultivar 10	04A	T4	2	6
Cultivar 10	04A	T4	3	3
Cultivar 10	04A	T4	4	5
Cultivar 10	04A	T4	5	5
Cultivar 10	04A	T4	6	4
Cultivar 10	04A	T4	7	4
Cultivar 10	04A	T4	8	7
Cultivar 10	04A	T4	9	4
Cultivar 10	04A	T4	10	5
Cultivar 1	05A	T4	1	4
Cultivar 1	05A	T4	2	3
Cultivar 1	05A	T4	3	5
Cultivar 1	05A	T4	4	5
Cultivar 1	05A	T4	5
Cultivar 1	05A	T4	6	6
Cultivar 1	05A	T4	7	7
Cultivar 1	05A	T4	8	3
Cultivar 1	05A	T4	9	6
Cultivar 1	05A	T4	10	4
Cultivar 2	06A	T4	1	4
Cultivar 2	06A	T4	2	5
Cultivar 2	06A	T4	3	5
Cultivar 2	06A	T4	4	6
Cultivar 2	06A	T4	5	3
Cultivar 2	06A	T4	6	3
Cultivar 2	06A	T4	7	5
Cultivar 2	06A	T4	8	5
Cultivar 2	06A	T4	9	3
Cultivar 2	06A	T4	10	4
Cultivar 11	08F	T4	1	3
Cultivar 11	08F	T4	2	4
Cultivar 11	08F	T4	3	5
Cultivar 11	08F	T4	4	4
Cultivar 11	08F	T4	5	4
Cultivar 11	08F	T4	6
Cultivar 11	08F	T4	7	5
Cultivar 11	08F	T4	8	3
Cultivar 11	08F	T4	9	4
Cultivar 11	08F	T4	10	4
Cultivar 12	10A	T4	1	4
Cultivar 12	10A	T4	2	3
Cultivar 12	10A	T4	3	5
Cultivar 12	10A	T4	4	3
Cultivar 12	10A	T4	5	3
Cultivar 12	10A	T4	6	5
Cultivar 12	10A	T4	7	3
Cultivar 12	10A	T4	8	5
Cultivar 12	10A	T4	9	6
Cultivar 12	10A	T4	10	4
Cultivar 3	12F	T4	1	3
Cultivar 3	12F	T4	2	2
Cultivar 3	12F	T4	3	3
Cultivar 3	12F	T4	4	4
Cultivar 3	12F	T4	5	3
Cultivar 3	12F	T4	6	4
Cultivar 3	12F	T4	7	5
Cultivar 3	12F	T4	8	4
Cultivar 3	12F	T4	9
Cultivar 3	12F	T4	10	3
Cultivar 13	18A	T4	1	4
Cultivar 13	18A	T4	2	3
Cultivar 13	18A	T4	3	5
Cultivar 13	18A	T4	4	5
Cultivar 13	18A	T4	5	5
Cultivar 13	18A	T4	6	4
Cultivar 13	18A	T4	7	5
Cultivar 13	18A	T4	8	4
Cultivar 13	18A	T4	9	3
Cultivar 13	18A	T4	10	4
Cultivar 14	19A	T4	1	4
Cultivar 14	19A	T4	2	3
Cultivar 14	19A	T4	3	4
Cultivar 14	19A	T4	4	5
Cultivar 14	19A	T4	5	4
Cultivar 14	19A	T4	6	3
Cultivar 14	19A	T4	7	3
Cultivar 14	19A	T4	8	5
Cultivar 14	19A	T4	9	3
Cultivar 14	19A	T4	10	4
Cultivar 15	19F	T4	1	4
Cultivar 15	19F	T4	2	7
Cultivar 15	19F	T4	3	6
Cultivar 15	19F	T4	4	5
Cultivar 15	19F	T4	5	4
Cultivar 15	19F	T4	6	4
Cultivar 15	19F	T4	7	5
Cultivar 15	19F	T4	8	4
Cultivar 15	19F	T4	9	6
Cultivar 15	19F	T4	10	5
Cultivar 4	20F	T4	1	3
Cultivar 4	20F	T4	2	3
Cultivar 4	20F	T4	3	5
Cultivar 4	20F	T4	4	6
Cultivar 4	20F	T4	5	3
Cultivar 4	20F	T4	6	6
Cultivar 4	20F	T4	7
Cultivar 4	20F	T4	8	6
Cultivar 4	20F	T4	9	4
Cultivar 4	20F	T4	10	4
Cultivar 5	23A	T4	1	3
Cultivar 5	23A	T4	2	4
Cultivar 5	23A	T4	3	4
Cultivar 5	23A	T4	4	4
Cultivar 5	23A	T4	5
Cultivar 5	23A	T4	6	3
Cultivar 5	23A	T4	7	3
Cultivar 5	23A	T4	8
Cultivar 5	23A	T4	9	6
Cultivar 5	23A	T4	10	4
Cultivar 6	34F	T4	1	4
Cultivar 6	34F	T4	2	6
Cultivar 6	34F	T4	3	5
Cultivar 6	34F	T4	4	5
Cultivar 6	34F	T4	5	6
Cultivar 6	34F	T4	6	5
Cultivar 6	34F	T4	7	7
Cultivar 6	34F	T4	8	4
Cultivar 6	34F	T4	9	4
Cultivar 6	34F	T4	10	6
Cultivar 16	40A	T4	1	8
Cultivar 16	40A	T4	2	6
Cultivar 16	40A	T4	3	5
Cultivar 16	40A	T4	4	8
Cultivar 16	40A	T4	5	8
Cultivar 16	40A	T4	6	8
Cultivar 16	40A	T4	7
Cultivar 16	40A	T4	8	7
Cultivar 16	40A	T4	9	7
Cultivar 16	40A	T4	10	6
Cultivar 7	43A	T4	1	7
Cultivar 7	43A	T4	2
Cultivar 7	43A	T4	3	5
Cultivar 7	43A	T4	4	7
Cultivar 7	43A	T4	5	5
Cultivar 7	43A	T4	6	8
Cultivar 7	43A	T4	7	5
Cultivar 7	43A	T4	8	7
Cultivar 7	43A	T4	9	8
Cultivar 7	43A	T4	10	8
Cultivar 8	48F	T4	1	6
Cultivar 8	48F	T4	2	4
Cultivar 8	48F	T4	3	4
Cultivar 8	48F	T4	4	4
Cultivar 8	48F	T4	5
Cultivar 8	48F	T4	6	5
Cultivar 8	48F	T4	7	8
Cultivar 8	48F	T4	8	7
Cultivar 8	48F	T4	9	7
Cultivar 8	48F	T4	10	7
Cultivar 9	01A	T5	1	12
Cultivar 9	01A	T5	2	15
Cultivar 9	01A	T5	3	11
Cultivar 9	01A	T5	4	14
Cultivar 9	01A	T5	5	13
Cultivar 9	01A	T5	6	14
Cultivar 9	01A	T5	7	13
Cultivar 9	01A	T5	8	14
Cultivar 9	01A	T5	9	12
Cultivar 9	01A	T5	10	13
Cultivar 10	04A	T5	1	5
Cultivar 10	04A	T5	2	5
Cultivar 10	04A	T5	3	7
Cultivar 10	04A	T5	4	5
Cultivar 10	04A	T5	5
Cultivar 10	04A	T5	6	8
Cultivar 10	04A	T5	7	6
Cultivar 10	04A	T5	8	6
Cultivar 10	04A	T5	9	7
Cultivar 10	04A	T5	10	7
Cultivar 1	05A	T5	1	8
Cultivar 1	05A	T5	2	6
Cultivar 1	05A	T5	3
Cultivar 1	05A	T5	4	5
Cultivar 1	05A	T5	5	8
Cultivar 1	05A	T5	6	5
Cultivar 1	05A	T5	7	6
Cultivar 1	05A	T5	8	7
Cultivar 1	05A	T5	9	5
Cultivar 1	05A	T5	10	7
Cultivar 2	06A	T5	1	6
Cultivar 2	06A	T5	2	2
Cultivar 2	06A	T5	3	11
Cultivar 2	06A	T5	4	6
Cultivar 2	06A	T5	5	3
Cultivar 2	06A	T5	6	10
Cultivar 2	06A	T5	7
Cultivar 2	06A	T5	8	6
Cultivar 2	06A	T5	9
Cultivar 2	06A	T5	10	3
Cultivar 11	08F	T5	1	7
Cultivar 11	08F	T5	2	6
Cultivar 11	08F	T5	3	5
Cultivar 11	08F	T5	4	6
Cultivar 11	08F	T5	5	6
Cultivar 11	08F	T5	6	5
Cultivar 11	08F	T5	7	3
Cultivar 11	08F	T5	8	5
Cultivar 11	08F	T5	9	6
Cultivar 11	08F	T5	10	6
Cultivar 12	10A	T5	1	6
Cultivar 12	10A	T5	2	7
Cultivar 12	10A	T5	3	8
Cultivar 12	10A	T5	4	5
Cultivar 12	10A	T5	5
Cultivar 12	10A	T5	6	7
Cultivar 12	10A	T5	7	5
Cultivar 12	10A	T5	8	5
Cultivar 12	10A	T5	9	6
Cultivar 12	10A	T5	10	5
Cultivar 3	12F	T5	1	9
Cultivar 3	12F	T5	2	8
Cultivar 3	12F	T5	3
Cultivar 3	12F	T5	4	11
Cultivar 3	12F	T5	5	10
Cultivar 3	12F	T5	6	8
Cultivar 3	12F	T5	7	9
Cultivar 3	12F	T5	8	7
Cultivar 3	12F	T5	9	9
Cultivar 3	12F	T5	10	12
Cultivar 13	18A	T5	1	8
Cultivar 13	18A	T5	2	5
Cultivar 13	18A	T5	3	5
Cultivar 13	18A	T5	4	5
Cultivar 13	18A	T5	5	5
Cultivar 13	18A	T5	6	5
Cultivar 13	18A	T5	7	7
Cultivar 13	18A	T5	8	8
Cultivar 13	18A	T5	9	5
Cultivar 13	18A	T5	10	5
Cultivar 14	19A	T5	1	8
Cultivar 14	19A	T5	2	6
Cultivar 14	19A	T5	3	6
Cultivar 14	19A	T5	4	7
Cultivar 14	19A	T5	5	5
Cultivar 14	19A	T5	6	6
Cultivar 14	19A	T5	7	5
Cultivar 14	19A	T5	8	6
Cultivar 14	19A	T5	9	5
Cultivar 14	19A	T5	10	5
Cultivar 15	19F	T5	1	7
Cultivar 15	19F	T5	2	8
Cultivar 15	19F	T5	3	8
Cultivar 15	19F	T5	4	8
Cultivar 15	19F	T5	5	10
Cultivar 15	19F	T5	6	9
Cultivar 15	19F	T5	7	9
Cultivar 15	19F	T5	8	8
Cultivar 15	19F	T5	9	10
Cultivar 15	19F	T5	10	9
Cultivar 4	20F	T5	1	6
Cultivar 4	20F	T5	2	8
Cultivar 4	20F	T5	3	6
Cultivar 4	20F	T5	4	8
Cultivar 4	20F	T5	5	5
Cultivar 4	20F	T5	6	8
Cultivar 4	20F	T5	7	8
Cultivar 4	20F	T5	8	6
Cultivar 4	20F	T5	9	8
Cultivar 4	20F	T5	10	6
Cultivar 5	23A	T5	1	9
Cultivar 5	23A	T5	2	7
Cultivar 5	23A	T5	3
Cultivar 5	23A	T5	4	9
Cultivar 5	23A	T5	5	7
Cultivar 5	23A	T5	6	5
Cultivar 5	23A	T5	7
Cultivar 5	23A	T5	8	9
Cultivar 5	23A	T5	9	5
Cultivar 5	23A	T5	10	6
Cultivar 6	34F	T5	1	8
Cultivar 6	34F	T5	2	9
Cultivar 6	34F	T5	3	6
Cultivar 6	34F	T5	4	6
Cultivar 6	34F	T5	5
Cultivar 6	34F	T5	6	8
Cultivar 6	34F	T5	7	7
Cultivar 6	34F	T5	8	8
Cultivar 6	34F	T5	9	7
Cultivar 6	34F	T5	10	9
Cultivar 16	40A	T5	1	14
Cultivar 16	40A	T5	2	15
Cultivar 16	40A	T5	3	11
Cultivar 16	40A	T5	4	14
Cultivar 16	40A	T5	5	10
Cultivar 16	40A	T5	6	15
Cultivar 16	40A	T5	7	11
Cultivar 16	40A	T5	8	14
Cultivar 16	40A	T5	9	10
Cultivar 16	40A	T5	10	12
Cultivar 7	43A	T5	1	10
Cultivar 7	43A	T5	2	8
Cultivar 7	43A	T5	3
Cultivar 7	43A	T5	4	8
Cultivar 7	43A	T5	5	7
Cultivar 7	43A	T5	6	9
Cultivar 7	43A	T5	7	9
Cultivar 7	43A	T5	8	9
Cultivar 7	43A	T5	9	7
Cultivar 7	43A	T5	10	6
Cultivar 8	48F	T5	1	14
Cultivar 8	48F	T5	2	14
Cultivar 8	48F	T5	3	12
Cultivar 8	48F	T5	4	15
Cultivar 8	48F	T5	5
Cultivar 8	48F	T5	6	10
Cultivar 8	48F	T5	7	11
Cultivar 8	48F	T5	8	10
Cultivar 8	48F	T5	9	15
Cultivar 8	48F	T5	10	9
Cultivar 9	01A	T6	1	8
Cultivar 9	01A	T6	2	11
Cultivar 9	01A	T6	3	8
Cultivar 9	01A	T6	4	9
Cultivar 9	01A	T6	5	10
Cultivar 9	01A	T6	6	8
Cultivar 9	01A	T6	7	9
Cultivar 9	01A	T6	8	11
Cultivar 9	01A	T6	9	9
Cultivar 9	01A	T6	10	10
Cultivar 10	04A	T6	1	7
Cultivar 10	04A	T6	2	2
Cultivar 10	04A	T6	3
Cultivar 10	04A	T6	4	6
Cultivar 10	04A	T6	5	3
Cultivar 10	04A	T6	6	7
Cultivar 10	04A	T6	7	5
Cultivar 10	04A	T6	8	2
Cultivar 10	04A	T6	9	7
Cultivar 10	04A	T6	10	3
Cultivar 1	05A	T6	1	6
Cultivar 1	05A	T6	2	4
Cultivar 1	05A	T6	3	5
Cultivar 1	05A	T6	4
Cultivar 1	05A	T6	5	6
Cultivar 1	05A	T6	6	5
Cultivar 1	05A	T6	7	5
Cultivar 1	05A	T6	8	5
Cultivar 1	05A	T6	9	3
Cultivar 1	05A	T6	10	5
Cultivar 2	06A	T6	1	6
Cultivar 2	06A	T6	2	7
Cultivar 2	06A	T6	3	2
Cultivar 2	06A	T6	4	2
Cultivar 2	06A	T6	5	3
Cultivar 2	06A	T6	6
Cultivar 2	06A	T6	7	2
Cultivar 2	06A	T6	8	2
Cultivar 2	06A	T6	9	3
Cultivar 2	06A	T6	10	5
Cultivar 11	08F	T6	1	4
Cultivar 11	08F	T6	2	5
Cultivar 11	08F	T6	3	5
Cultivar 11	08F	T6	4	3
Cultivar 11	08F	T6	5	2
Cultivar 11	08F	T6	6
Cultivar 11	08F	T6	7	4
Cultivar 11	08F	T6	8	3
Cultivar 11	08F	T6	9	4
Cultivar 11	08F	T6	10	3
Cultivar 12	10A	T6	1	3
Cultivar 12	10A	T6	2	4
Cultivar 12	10A	T6	3	3
Cultivar 12	10A	T6	4	5
Cultivar 12	10A	T6	5	3
Cultivar 12	10A	T6	6	2
Cultivar 12	10A	T6	7	5
Cultivar 12	10A	T6	8	5
Cultivar 12	10A	T6	9	5
Cultivar 12	10A	T6	10	6
Cultivar 3	12F	T6	1	5
Cultivar 3	12F	T6	2	4
Cultivar 3	12F	T6	3	5
Cultivar 3	12F	T6	4	3
Cultivar 3	12F	T6	5	3
Cultivar 3	12F	T6	6	4
Cultivar 3	12F	T6	7
Cultivar 3	12F	T6	8	4
Cultivar 3	12F	T6	9	2
Cultivar 3	12F	T6	10	4
Cultivar 13	18A	T6	1	2
Cultivar 13	18A	T6	2	5
Cultivar 13	18A	T6	3	2
Cultivar 13	18A	T6	4	5
Cultivar 13	18A	T6	5	2
Cultivar 13	18A	T6	6	3
Cultivar 13	18A	T6	7	3
Cultivar 13	18A	T6	8	5
Cultivar 13	18A	T6	9	2
Cultivar 13	18A	T6	10	2
Cultivar 14	19A	T6	1	3
Cultivar 14	19A	T6	2	3
Cultivar 14	19A	T6	3	4
Cultivar 14	19A	T6	4	2
Cultivar 14	19A	T6	5	3
Cultivar 14	19A	T6	6
Cultivar 14	19A	T6	7	2
Cultivar 14	19A	T6	8
Cultivar 14	19A	T6	9	3
Cultivar 14	19A	T6	10	4
Cultivar 15	19F	T6	1	7
Cultivar 15	19F	T6	2	5
Cultivar 15	19F	T6	3	2
Cultivar 15	19F	T6	4
Cultivar 15	19F	T6	5	7
Cultivar 15	19F	T6	6	6
Cultivar 15	19F	T6	7	6
Cultivar 15	19F	T6	8	6
Cultivar 15	19F	T6	9	6
Cultivar 15	19F	T6	10	2
Cultivar 4	20F	T6	1	3
Cultivar 4	20F	T6	2	6
Cultivar 4	20F	T6	3	5
Cultivar 4	20F	T6	4	5
Cultivar 4	20F	T6	5
Cultivar 4	20F	T6	6	6
Cultivar 4	20F	T6	7	3
Cultivar 4	20F	T6	8
Cultivar 4	20F	T6	9	3
Cultivar 4	20F	T6	10	7
Cultivar 5	23A	T6	1	2
Cultivar 5	23A	T6	2	3
Cultivar 5	23A	T6	3	6
Cultivar 5	23A	T6	4	3
Cultivar 5	23A	T6	5
Cultivar 5	23A	T6	6	2
Cultivar 5	23A	T6	7	5
Cultivar 5	23A	T6	8	5
Cultivar 5	23A	T6	9	4
Cultivar 5	23A	T6	10	3
Cultivar 6	34F	T6	1	7
Cultivar 6	34F	T6	2	5
Cultivar 6	34F	T6	3	2
Cultivar 6	34F	T6	4	6
Cultivar 6	34F	T6	5	6
Cultivar 6	34F	T6	6
Cultivar 6	34F	T6	7	7
Cultivar 6	34F	T6	8	6
Cultivar 6	34F	T6	9	3
Cultivar 6	34F	T6	10	5
Cultivar 16	40A	T6	1
Cultivar 16	40A	T6	2	7
Cultivar 16	40A	T6	3	8
Cultivar 16	40A	T6	4	7
Cultivar 16	40A	T6	5	7
Cultivar 16	40A	T6	6
Cultivar 16	40A	T6	7	6
Cultivar 16	40A	T6	8	7
Cultivar 16	40A	T6	9	6
Cultivar 16	40A	T6	10	7
Cultivar 7	43A	T6	1	6
Cultivar 7	43A	T6	2	5
Cultivar 7	43A	T6	3	4
Cultivar 7	43A	T6	4	4
Cultivar 7	43A	T6	5	7
Cultivar 7	43A	T6	6	4
Cultivar 7	43A	T6	7	5
Cultivar 7	43A	T6	8
Cultivar 7	43A	T6	9	6
Cultivar 7	43A	T6	10	5
Cultivar 8	48F	T6	1	7
Cultivar 8	48F	T6	2	6
Cultivar 8	48F	T6	3	7
Cultivar 8	48F	T6	4	5
Cultivar 8	48F	T6	5	7
Cultivar 8	48F	T6	6	6
Cultivar 8	48F	T6	7	8
Cultivar 8	48F	T6	8
Cultivar 8	48F	T6	9	7
Cultivar 8	48F	T6	10	6
Cultivar 9	01A	T7	1	14
Cultivar 9	01A	T7	2	12
Cultivar 9	01A	T7	3	13
Cultivar 9	01A	T7	4	13
Cultivar 9	01A	T7	5
Cultivar 9	01A	T7	6	14
Cultivar 9	01A	T7	7	13
Cultivar 9	01A	T7	8	11
Cultivar 9	01A	T7	9	13
Cultivar 9	01A	T7	10	15
Cultivar 10	04A	T7	1	6
Cultivar 10	04A	T7	2	7
Cultivar 10	04A	T7	3	5
Cultivar 10	04A	T7	4	6
Cultivar 10	04A	T7	5	5
Cultivar 10	04A	T7	6	6
Cultivar 10	04A	T7	7
Cultivar 10	04A	T7	8	10
Cultivar 10	04A	T7	9	6
Cultivar 10	04A	T7	10	7
Cultivar 1	05A	T7	1	10
Cultivar 1	05A	T7	2	11
Cultivar 1	05A	T7	3	11
Cultivar 1	05A	T7	4	9
Cultivar 1	05A	T7	5
Cultivar 1	05A	T7	6	10
Cultivar 1	05A	T7	7	12
Cultivar 1	05A	T7	8	8
Cultivar 1	05A	T7	9	8
Cultivar 1	05A	T7	10	7
Cultivar 2	06A	T7	1	7
Cultivar 2	06A	T7	2	7
Cultivar 2	06A	T7	3	7
Cultivar 2	06A	T7	4
Cultivar 2	06A	T7	5	6
Cultivar 2	06A	T7	6	5
Cultivar 2	06A	T7	7	3
Cultivar 2	06A	T7	8	3
Cultivar 2	06A	T7	9	5
Cultivar 2	06A	T7	10	5
Cultivar 11	08F	T7	1	6
Cultivar 11	08F	T7	2	5
Cultivar 11	08F	T7	3	5
Cultivar 11	08F	T7	4	7
Cultivar 11	08F	T7	5	6
Cultivar 11	08F	T7	6	5
Cultivar 11	08F	T7	7	4
Cultivar 11	08F	T7	8	7
Cultivar 11	08F	T7	9	4
Cultivar 11	08F	T7	10	4
Cultivar 12	10A	T7	1	5
Cultivar 12	10A	T7	2	7
Cultivar 12	10A	T7	3	8
Cultivar 12	10A	T7	4	7
Cultivar 12	10A	T7	5	5
Cultivar 12	10A	T7	6	6
Cultivar 12	10A	T7	7	5
Cultivar 12	10A	T7	8	6
Cultivar 12	10A	T7	9	6
Cultivar 12	10A	T7	10	8
Cultivar 3	12F	T7	1	6
Cultivar 3	12F	T7	2	5
Cultivar 3	12F	T7	3
Cultivar 3	12F	T7	4	5
Cultivar 3	12F	T7	5	6
Cultivar 3	12F	T7	6	8
Cultivar 3	12F	T7	7	6
Cultivar 3	12F	T7	8	4
Cultivar 3	12F	T7	9	5
Cultivar 3	12F	T7	10	7
Cultivar 13	18A	T7	1	5
Cultivar 13	18A	T7	2	8
Cultivar 13	18A	T7	3	6
Cultivar 13	18A	T7	4	5
Cultivar 13	18A	T7	5	5
Cultivar 13	18A	T7	6	7
Cultivar 13	18A	T7	7	5
Cultivar 13	18A	T7	8	4
Cultivar 13	18A	T7	9	6
Cultivar 13	18A	T7	10	4
Cultivar 14	19A	T7	1	4
Cultivar 14	19A	T7	2	6
Cultivar 14	19A	T7	3	6
Cultivar 14	19A	T7	4	4
Cultivar 14	19A	T7	5	6
Cultivar 14	19A	T7	6	6
Cultivar 14	19A	T7	7	5
Cultivar 14	19A	T7	8	6
Cultivar 14	19A	T7	9	4
Cultivar 14	19A	T7	10	5
Cultivar 15	19F	T7	1	8
Cultivar 15	19F	T7	2	7
Cultivar 15	19F	T7	3	8
Cultivar 15	19F	T7	4	8
Cultivar 15	19F	T7	5	7
Cultivar 15	19F	T7	6	6
Cultivar 15	19F	T7	7	8
Cultivar 15	19F	T7	8	9
Cultivar 15	19F	T7	9	7
Cultivar 15	19F	T7	10	8
Cultivar 4	20F	T7	1	7
Cultivar 4	20F	T7	2	8
Cultivar 4	20F	T7	3	4
Cultivar 4	20F	T7	4	6
Cultivar 4	20F	T7	5	9
Cultivar 4	20F	T7	6	6
Cultivar 4	20F	T7	7	8
Cultivar 4	20F	T7	8
Cultivar 4	20F	T7	9	9
Cultivar 4	20F	T7	10	6
Cultivar 5	23A	T7	1	6
Cultivar 5	23A	T7	2	6
Cultivar 5	23A	T7	3	6
Cultivar 5	23A	T7	4	7
Cultivar 5	23A	T7	5	6
Cultivar 5	23A	T7	6	7
Cultivar 5	23A	T7	7	6
Cultivar 5	23A	T7	8	5
Cultivar 5	23A	T7	9
Cultivar 5	23A	T7	10	8
Cultivar 6	34F	T7	1	8
Cultivar 6	34F	T7	2	8
Cultivar 6	34F	T7	3
Cultivar 6	34F	T7	4	6
Cultivar 6	34F	T7	5	9
Cultivar 6	34F	T7	6	6
Cultivar 6	34F	T7	7	6
Cultivar 6	34F	T7	8	9
Cultivar 6	34F	T7	9	6
Cultivar 6	34F	T7	10	9
Cultivar 16	40A	T7	1	11
Cultivar 16	40A	T7	2	15
Cultivar 16	40A	T7	3	11
Cultivar 16	40A	T7	4	15
Cultivar 16	40A	T7	5	8
Cultivar 16	40A	T7	6	12
Cultivar 16	40A	T7	7	12
Cultivar 16	40A	T7	8	15
Cultivar 16	40A	T7	9	12
Cultivar 16	40A	T7	10	8
Cultivar 7	43A	T7	1	8
Cultivar 7	43A	T7	2	9
Cultivar 7	43A	T7	3	9
Cultivar 7	43A	T7	4	8
Cultivar 7	43A	T7	5	8
Cultivar 7	43A	T7	6
Cultivar 7	43A	T7	7	7
Cultivar 7	43A	T7	8	6
Cultivar 7	43A	T7	9	10
Cultivar 7	43A	T7	10	11
Cultivar 8	48F	T7	1	9
Cultivar 8	48F	T7	2	10
Cultivar 8	48F	T7	3	8
Cultivar 8	48F	T7	4	8
Cultivar 8	48F	T7	5	11
Cultivar 8	48F	T7	6	8
Cultivar 8	48F	T7	7	12
Cultivar 8	48F	T7	8	10
Cultivar 8	48F	T7	9
Cultivar 8	48F	T7	10	9
Cultivar 9	01A	T8	1	12
Cultivar 9	01A	T8	2	11
Cultivar 9	01A	T8	3	12
Cultivar 9	01A	T8	4	12
Cultivar 9	01A	T8	5	13
Cultivar 9	01A	T8	6	11
Cultivar 9	01A	T8	7	13
Cultivar 9	01A	T8	8	13
Cultivar 9	01A	T8	9	13
Cultivar 9	01A	T8	10	13
Cultivar 10	04A	T8	1	6
Cultivar 10	04A	T8	2	5
Cultivar 10	04A	T8	3	7
Cultivar 10	04A	T8	4	5
Cultivar 10	04A	T8	5	6
Cultivar 10	04A	T8	6	5
Cultivar 10	04A	T8	7	6
Cultivar 10	04A	T8	8
Cultivar 10	04A	T8	9	5
Cultivar 10	04A	T8	10	4
Cultivar 1	05A	T8	1	4
Cultivar 1	05A	T8	2
Cultivar 1	05A	T8	3	5
Cultivar 1	05A	T8	4	7
Cultivar 1	05A	T8	5	5
Cultivar 1	05A	T8	6	6
Cultivar 1	05A	T8	7	5
Cultivar 1	05A	T8	8	5
Cultivar 1	05A	T8	9	6
Cultivar 1	05A	T8	10	7
Cultivar 2	06A	T8	1	5
Cultivar 2	06A	T8	2
Cultivar 2	06A	T8	3	4
Cultivar 2	06A	T8	4	6
Cultivar 2	06A	T8	5	6
Cultivar 2	06A	T8	6	6
Cultivar 2	06A	T8	7	5
Cultivar 2	06A	T8	8	6
Cultivar 2	06A	T8	9	5
Cultivar 2	06A	T8	10	4
Cultivar 11	08F	T8	1	5
Cultivar 11	08F	T8	2	5
Cultivar 11	08F	T8	3	6
Cultivar 11	08F	T8	4	5
Cultivar 11	08F	T8	5	5
Cultivar 11	08F	T8	6
Cultivar 11	08F	T8	7	4
Cultivar 11	08F	T8	8	5
Cultivar 11	08F	T8	9	4
Cultivar 11	08F	T8	10	3
Cultivar 12	10A	T8	1	4
Cultivar 12	10A	T8	2	5
Cultivar 12	10A	T8	3	5
Cultivar 12	10A	T8	4	4
Cultivar 12	10A	T8	5	7
Cultivar 12	10A	T8	6	6
Cultivar 12	10A	T8	7	5
Cultivar 12	10A	T8	8	6
Cultivar 12	10A	T8	9	4
Cultivar 12	10A	T8	10	5
Cultivar 3	12F	T8	1	10
Cultivar 3	12F	T8	2
Cultivar 3	12F	T8	3	7
Cultivar 3	12F	T8	4	5
Cultivar 3	12F	T8	5	4
Cultivar 3	12F	T8	6	5
Cultivar 3	12F	T8	7	4
Cultivar 3	12F	T8	8	7
Cultivar 3	12F	T8	9	7
Cultivar 3	12F	T8	10	5
Cultivar 13	18A	T8	1	4
Cultivar 13	18A	T8	2	6
Cultivar 13	18A	T8	3	5
Cultivar 13	18A	T8	4	4
Cultivar 13	18A	T8	5	5
Cultivar 13	18A	T8	6	4
Cultivar 13	18A	T8	7	6
Cultivar 13	18A	T8	8	6
Cultivar 13	18A	T8	9	4
Cultivar 13	18A	T8	10	3
Cultivar 14	19A	T8	1	3
Cultivar 14	19A	T8	2	5
Cultivar 14	19A	T8	3	4
Cultivar 14	19A	T8	4	5
Cultivar 14	19A	T8	5	6
Cultivar 14	19A	T8	6	6
Cultivar 14	19A	T8	7
Cultivar 14	19A	T8	8	4
Cultivar 14	19A	T8	9	5
Cultivar 14	19A	T8	10	4
Cultivar 15	19F	T8	1	6
Cultivar 15	19F	T8	2	5
Cultivar 15	19F	T8	3	7
Cultivar 15	19F	T8	4	6
Cultivar 15	19F	T8	5	7
Cultivar 15	19F	T8	6
Cultivar 15	19F	T8	7	6
Cultivar 15	19F	T8	8	7
Cultivar 15	19F	T8	9	8
Cultivar 15	19F	T8	10	7
Cultivar 4	20F	T8	1	7
Cultivar 4	20F	T8	2	7
Cultivar 4	20F	T8	3	6
Cultivar 4	20F	T8	4	6
Cultivar 4	20F	T8	5	5
Cultivar 4	20F	T8	6	6
Cultivar 4	20F	T8	7
Cultivar 4	20F	T8	8	5
Cultivar 4	20F	T8	9	5
Cultivar 4	20F	T8	10	7
Cultivar 5	23A	T8	1	5
Cultivar 5	23A	T8	2	4
Cultivar 5	23A	T8	3
Cultivar 5	23A	T8	4	7
Cultivar 5	23A	T8	5	3
Cultivar 5	23A	T8	6	5
Cultivar 5	23A	T8	7	7
Cultivar 5	23A	T8	8
Cultivar 5	23A	T8	9	6
Cultivar 5	23A	T8	10	4
Cultivar 6	34F	T8	1
Cultivar 6	34F	T8	2	6
Cultivar 6	34F	T8	3	6
Cultivar 6	34F	T8	4	5
Cultivar 6	34F	T8	5
Cultivar 6	34F	T8	6	4
Cultivar 6	34F	T8	7	7
Cultivar 6	34F	T8	8	8
Cultivar 6	34F	T8	9	7
Cultivar 6	34F	T8	10	8
Cultivar 16	40A	T8	1	9
Cultivar 16	40A	T8	2	8
Cultivar 16	40A	T8	3	9
Cultivar 16	40A	T8	4	8
Cultivar 16	40A	T8	5	7
Cultivar 16	40A	T8	6	8
Cultivar 16	40A	T8	7	8
Cultivar 16	40A	T8	8	7
Cultivar 16	40A	T8	9	8
Cultivar 16	40A	T8	10	10
Cultivar 7	43A	T8	1	8
Cultivar 7	43A	T8	2	7
Cultivar 7	43A	T8	3	7
Cultivar 7	43A	T8	4	8
Cultivar 7	43A	T8	5	6
Cultivar 7	43A	T8	6	6
Cultivar 7	43A	T8	7	8
Cultivar 7	43A	T8	8
Cultivar 7	43A	T8	9	7
Cultivar 7	43A	T8	10	7
Cultivar 8	48F	T8	1	9
Cultivar 8	48F	T8	2	8
Cultivar 8	48F	T8	3	9
Cultivar 8	48F	T8	4	9
Cultivar 8	48F	T8	5	7
Cultivar 8	48F	T8	6	8
Cultivar 8	48F	T8	7	7
Cultivar 8	48F	T8	8	9
Cultivar 8	48F	T8	9	8
Cultivar 8	48F	T8	10	7
